# Supplementary material for: Proliferating Astrocytes in Primary Culture Do Not Depend upon Mitochondrial Respiratory Complex I Activity or Oxidative Phosphorylation
Source: Cells. 2023 Feb 21;12(5):683. doi: 10.3390/cells12050683 (PMC10001222; doi:10.3390/cells12050683)
Supplement: Supplementary file 1 [file cells-12-00683-s001.zip]

Archive with 1 entries (1 files):
- cells-2146869-supplementary.pdf
